# Supplementary material for: Value of the clinical pharmacist interventions in the application of the American College of Cardiology (ACC/AHA) 2018 guideline for cholesterol management
Source: PLoS One. 2023 Mar 27;18(3):e0283369. doi: 10.1371/journal.pone.0283369 (PMC10042341; doi:10.1371/journal.pone.0283369)
Supplement: S1 Data — (XLSX) [file pone.0283369.s001.xlsx]

## Sheet: statin benefit gps active work
no.	age	smoking	LDL	family history of premature CVD	ASCVDgp	ACVDrisk	at very high risk	HTN	DM	long duration DM	onStatin	onStatinAFT	type of statin	add on	CKDgp	eGFR	No Type of recommendation	Type of intervention	response	reason beyond the response	rational
1	62	2	160		1	16	1	1	1		1		rosuva10		2	75	change to high intensity statin	increase dose	1		class I recommendation
2	74	2	160		1	22.2	2	2	2		1		rosuva10		2	66	change to high intensity statin	increase dose	1		class I recommendation
3	65	2	103		2	17.3		1	1		1		rosuva10		5	15	change to high intensity statin	increase dose	1		class IIA recommendation
4	24	2	73	NA	1	0.8	2	2	2		2				1	169	add high intensity statin	need additional therapy	2	low LDL (73)/concerns about side effects	class I recommendation
5	50	2	130		2	29.2		1	1		2				1	121	add high intensity statin	need additional therapy	1		class I recommendation
6	62	1	149		2	5.7		1	1		1		rosuva10		5	15	change to high intensity statin	increase dose	1		class I recommendation
7	49	1	101		2	13.7		1	1		2				1	107	add high intensity statin	need additonal therapy	1		class IIA recommendation
8	51	1	70		2	16.4		2	1		2				2	68	add high intensity statin	need additonal therapy	2	low LDL (70)/concerns about side effects	class IIA recommendation
9	51	1	86		2	10.2		1	2		2				1	101	add high intensity statin	need additional therapy	2	low LDL(86)/side effect/ cost	class I recommendation
10	44	1	118		2	12.9		1	2		2				2	70	add high intensity statin	need additional therapy	1		class I recommendation
11	53	2	191		2	8.2		1	2		1		ruso10		1	91	change to high intensity statin/add ezitimibe	increase dose/need additional therapy	1		class I recommendation/slightly very high LDL
12	45	1	127		1	23.7	1	1	1		1		rosuva10		1	98	change to high intensity statin	increase dose	1		class I recommendation
13	66	1	150		1	13.3	1	2	1		2				4	44	add high intensity statin	need additional therapy	1		class I recommendation
14	68	2	156		2	8.2		1	2		1		ator40		2	83	add ezitimibe	need additional therapy	1		class I recommendation
15	50	1	138		1	4.1	1	1	2		1		rosu20		2	82	add ezitimibe	need additional therapy	1		class I recommendation
16	53	2	99		2	12		1	1		1		rosu20	feno145	1	110	add ezitimibe/stop feno145	need additional therapy/unnecessary medication	1		class IIA recommendation
17	55	2	125		2	12.5		1	2		2				2	74	add high intensity statin	need additional therapy	1		class I recommendation
18	47	1	96		1	18.7	1	1	1		1		rosu40		1	98	add ezitimibe	need additional therapy	1		class I recommendation
19	57	1	122		2	24.6		1	2		2				2	77	add high intensity statin	need additional therapy	1		class I recommendation
20	55	1	157		2	24.3		1	2		1		rosu10		1	101	change to high intensity statin	increase dose	1		class I recommendation
21	65	2	141		2	22.4		1	1		1		rosu20		2	70	add ezitimibe	need additional therapy	1		class I recommendation
22	42	1	56		1	12.5	1	1	1		1		rosu10		2	86	change to high intensity statin	increase dose	2	low LDL/concerns about side effects	class I recommendation
23	52	1	141		2	13		2	2		2				2	82	add high intensity statin	need additional therapy	1		class I recommendation
24	63	2	95		2	13.3		1	1		2				1	91	add high intensity statin	need additonal therapy	1		class IIA recommendation
25	37	1	168	1	2	7.4		2	2		2				3	56	add high intensity statin	need additional therapy	1		class I recommendation
26	60	2	82		2	16.5		1	1		2				2	74	add high intensity statin	need additonal therapy	2	low LDL(82)/concerns about side effects	class IIA recommendation
27	49	1	159		2	19.9		2	1		2				1	108	add high intensity statin	need additonal therapy	1		class IIA recommendation
28	49	2	99		1	10.8	2	2	2		2				1	105	add high intensity statin	need additional therapy	1		class I recommendation
29	49	1	117		2	18.2		2	1		2				1	99	add high intensity statin	need additonal therapy	1		class IIA recommendation
30	34	1	106	1	1	12.6	2	1	2		1		sim40		1	110	change to high intensity statin	increase dose	1		class I recommendation
31	54	1	96		2	30.7		1	1		1		sim10	feno145	2	84	change to high intensity statin/stop feno145	change drug/unnecessary medication	2	not tolerated	class I recommendation
32	32	2	125	2	2	3.8		1	1	1	2				1	99	add moderate intensity statin	need additional therapy	1		class I recommendation
33	60	2	70		1	8.1	2	1	2		1		rosu10		4	39	change to high intensity statin	increse dose	2	low LDL (70)/concerns about side effects	class I recommendation
34	50	1	133		2	25.4		1	2		1		rosu10		1	101	change to high intensity statin	increase dose	1		class I recommendation
35	38	1	189	2	1	13.3	2	1	2		1		rosu10	feno145	2	78	chnage to high intesnsity statin/stop feno145/add ezitimibe	increase dose/stop drug/need additional therapy	1	LDL 189	class I recommendation
36	45	1	191		2	8.4		1	2		2				2	83	add high intensity statin/add ezitimibe	need additional therapies	1		class I recommendation/slightly very high LDL
37	75	1	145		2	37.7		1	2		1		ator40		1	118	add ezitimibe	need additional therapy	1		class I recommendation
38	54	2	122		2	18.9		1	2		2				2	77	add high intensity statin	need additional therapy	1		class I recommendation
39	65	1	95		1	28.3	2	1	2		1		ator20		2	88	add ezitimibe	need additional therapy	1		class I recommendation
40	58	2	114		2	34.3		1	1		2				2	81	add high intensity statin	need additional therapy	1		class I recommendation
41	50	2	263		1	4.7	2	2	2		1		pita4	ezit10	1	138	add PCSK9	need additional therapys	1	not tolerated high intensity statin	class I recommendatio/ very high LDL
42	66	2	162		2	10.6		1	2		1		ator20		2	62	change to high intensity statin	increase dose	2	not tolerated	class I recommendation
43	49	2	76		2	4.2		1	1		1		ruso10		1	110	change to high intensity statin	increase dose	2	low LDL (76)/concerns about side effects	class I recommendation
44	73	2	59		1	39.9	1	1	1		2				2	88	add high intensity statin	need additional therapy	2	low LDL/concerns about side effects	class I recommendation
45	44	2	125		1	1.7	2	2	2		1		ruso40		1	118	add ezitimibe	need additional therapy	1		class I recommendation
46	39	1	126	2	2	19.5		1	1	2	2				3	54	add high intensity statin	need additonal therapy	1		class IIA recommendation
47	54	2	128		2	16.7		1	1		1		ruso40		1	105	add ezitimibe	need additional therapy	1		class IIA recommendation
48	79	2	131		2	20.3		1	2		1		ruso20		3	53	add ezitimibe	need additional therapy	1		class I recommendation
49	50	2	139		2	3.5		2	1		1		ator40		1	104	add ezitimibe	need additional therapy	1		class I recommendation
50	76	2	160		2	32.7		1	1		1		ator40		4	41	add ezitimibe	need additional therapy	1		class I recommendation
51	57	2	95		2	26		1	1		1		ator40		2	79	add ezitimibe	need additional therapy	1		class I recommendation
52	56	2	180		2	10.6		1	1		1		ruso10	ezit10	2	73	change to high intensity statin	increase dose	2	not tolerated	class IIA recommendation
53	74	2	160		2	30.9		1	1		2				1	93	add high intensity statin	need additional therapy	1		class I recommendation
54	29	2	79	NA	1	5.2	1	1	1		2				1	95	add high intensity statin	need additional therapy	2	low LDL (79)/concerns about side effects	class I recommendation
55	29	2	79	2	2	2.3		2	1	1	2				1	95	add moderate intensity statin	need additional therapy	2	low LDL(79)/concerns about side effects	class I recommendation
56	32	1	101	2	2	7.7		1	1	1	1		sim10		1	125	change to high intensity statin	increase dose	1		class IIA recommendation
57	56	1	115		2	19.1		2	2		2				2	87	add high intensity statin	need additional therapy	1		class I recommendation
58	48	1	81		2	14.5		2	1		1		ator40		1	90	change to high intensity statin	increase dose	2	not tolerated	class IIA recommendation
59	33	1	104	2	2	9.8		2	1	1	2				1	117	add high intensity statin	need additonal therapy	1		class IIA recommendation
60	56	1	124		2	36.8		1	1		1		simv10		1	93	change to high intensity statin	change drug	1		class I recommendation
61	57	1	146		2	25		2	1		1		sim10		1	100	change to high intensity statin	change drug	1		class I recommendation
62	80	2	140		2	37		1	1		2				3	55	add high intensity statin	need additional therapy	1		class I recommendation
63	47	1	82		2	14.3		1	1		2				1	110	add high intensity statin	need additonal therapy	2	low LDL(82)/concerns about side effects	class IIA recommendation
64	35	1	159	2	2	14.5		1	1	1	1		ruso10	feno145	1	106	change to high intensity statin/stop feno145	increase dose/unnecessary medication	1		class IIA recommendation
65	50	2	150		2	10.4		2	1		2				1	107	add high intensity statin	need additonal therapy	1		class IIA recommendation
66	45	2	108		2	3.4		2	1		2				1	128	add moderate intensity statin	need additional therapy	1		class I recommendation
67	57	2	140		1	20.8	1	1	1		1		ator40		1	105	add ezitimibe	need additional therapy	1		class I recommendation
68	50	2	131		2	3.9		2	1		1		ruso10		1	113	change to high intensity statin	increase dose	1		class I recommendation
69	69	1	67		1	38.5	1	1	1		1		ator20		2	64	change to high intensity statin	increase dose	2	low LDL/concerns about side effects	class I recommendation
70	37	1	115	2	2	10.1		2	1	1	2				1	103	add high intensity statin	need additonal therapy	1		class IIA recommendation
71	43	1	102		2	20.3		2	1		1		ator10		1	119	change to high intensity statin	increase dose	1		class I recommendation
72	57	2	127		2	15.6		2	1		2				1	113	add high intensity statin	need additonal therapy	1		class IIA recommendation
73	39	1	120	2	2	8.3		2	1	2	1		sim10	feno145	3	59	change to high intensity statin/stop feno145	increase dose/unnecessary medication	1		class IIA recommendation
74	50	1	150		2	21.8		2	1		2				1	107	add high intensity statin	need additional therapy	1		class I recommendation
75	66	2	160		2	30.6		2	1		2				2	70	add high intensity statin	need additional therapy	1		class I recommendation
76	58	2	101		2	16.8		2	1		1		ator20	feno145	1	96	change to high intensity statin/stop feno145	increase dose/unnecessary medication	1		class IIA recommendation
77	39	2	203	1	2	4.9		2	1	2	1		ator10		1	90	change to high intensity statin/add ezitimibe	increase dose/need additional therapy	1		class I recommendation/slightly very high LDL
78	55	1	190		1	46.3	1	1	1		1		ator40	ezit10	1	108	add PCSK9	need additional therapy	1		class I recommendation/ very high LDL
79	44	2	104		2	6		1	1		2				1	108	add moderate intensity statin	need additional therapy	1		class I recommendation
80	30	2	238	1	2	8.6		2	1	2	1		ruso20	gemifibrozil600	1	92	add ezitimibe and PCSK9/stop gemifibroz	need additional therapy/unnecessary medication	1	not for PCSK9	class I recommendation/ very high LDL
81	54	1	123		1	19.3	1	1	2		1		stor20	feno300	2	70	change to high intensity statin/stop feno300/add ezitimibe	increase dose/stop drug/need additional therapy	2	not tolerated	class I recommendation
82	54	2	87		2	8.3		2	1		2				1	91	add high intensity statin	need additonal therapy	1		class IIA recommendation
83	34	2	131	2	2	7.6		1	1	1	1		ruso10	feno145	1	105	change to high intensity statin/stop feno145	increase dose/unnecessary medication	1		class IIA recommendation
84	51	2	93		2	9.8		1	1		1		ator40		2	62	add ezitimibe	need additional therapy	1		class IIA recommendation
85	47	1	82		2	11.5		1	1		2				1	109	add high intensity statin	need additonal therapy	2	low LDL(82)/concerns about side effects	class IIA recommendation
86	40	1	154		2	7.9		2	2		2				2	80	add high intensity statin	need additional therapy	1		class I recommendation
87	53	2	160		2	14.7		2	1		1		ruso20	feno145	2	68	add ezitimibe/stop feno145	need additional therapy/unnecessary medication	1		class IIA recommendation
88	46	1	160		2	17		2	1		1		ator80		1	96	add ezitimibe	need additional therapy	1		class IIA recommendation
89	38	1	166	1	2	18		1	1	2	1		ruso10		1	105	change to high intensity statin	increase dose	1		class IIA recommendation
90	54	2	102		2	12.8		2	1		1		ruso10	feno145	3	47	change to high intensity statin/stop feno145	increase dose/unnecessary medication	1		class IIA recommendation
91	52	1	87		2	20		2	1		2				1	112	add high intensity statin	need additional therapy	2	low LDL(87)/side effect/cost	class I recommendation
92	66	2	87		2	37.6		1	1		1		ruso10		2	72	change to high intensity statin	increase dose	1		class I recommendation
93	57	2	87		2	17		1	1		1		ruso10	feno145	1	122	change to high intensity statin/stop feno145	increase dose/unnecessary medication	2	not tolerated	class IIA recommendation
94	64	2	55		2	27.4		1	1		1		ruso10	feno145	2	69	change to high intensity statin/stop feno145	increase dose/stop drug	2	low LDL/concerns about side effects	class IIA recommendation
95	45	1	160		2	16.1		1	1		1		ator80		2	77	add ezitimibe	need additional therapy	1		class IIA recommendation
96	39	1	173	1	2	8.1		2	2		2				3	57	add high intensity statin	need additional therapy	1		class I recommendation
97	52	2	95		2	5.8		2	1		1		ruso10		1	95	change to high intensity statin	increase dose	1		class I recommendation
98	56	2	203		2	5.8		1	2		1		ruso10		1	91	change to high intensity statin/add ezitimibe	increase dose/need additional therapy	1		class I recommendation/slightly very high LDL
99	60	2	103		2	26.9		1	1		1		ruso20		3	55	add ezitimibe	need additional therapy	1		class I recommendation
100	47	2	114		2	3.4		1	1		1		ruso10		1	106	change to high intensity statin	increase dose	1		class I recommendation
101	52	2	163		2	7.5		2	2		2				2	81	add high intensity statin	need additional therapy	1		class I recommendation
102	53	2	112		2	2.8		1	1		2				2	82	add moderate intensity statin	need additional therapy	1		class I recommendation
103	66	2	185		1	21.8	2	2	2		1		ruso10	ezit10	1	108	change to high intensity statin	increase dose	2	not tolerated	class I recommendation
104	57	2	95		2	26		1	1		1		ator40		1	95	add ezitimibe	need additional therapy	1		class I recommendation
105	57	2	116		2	17.6		1	1		1		ator40		2	71	add ezitimibe	need additional therapy	1		class IIA recommendation
106	46	2	132		2	3		1	1		1		ator20	ezit10	1	99	change to high intensity statin	increase dose	2	not tolerated	class I recommendation
107	66	2	72		2	46.3		1	1		1		atorv40		5	29	add ezitimibe	need additional therapy	2	low LDL(72)/side effect/cost	class I recommendation
108	53	2	123		2	4		1	1		2				2	82	add moderate intensity statin	need additional therapy	1		class I recommendation
109	47	2	100		1	1.6	1	1	1		2				2	82	add high intensity statin	need additional therapy	1		class I recommendation
110	55	2	170		2	21.2		1	1		1		ator20		2	61	change to high intensity statin	increase dose	1		class I recommendation
111	62	2	123		1	25.5	1	1	1		1		pita2		1	99	change to high intensity statin	change drug	1		class I recommendation
112	52	2	95		2	4.6		2	1		1		ator40		2	89	add ezitimibe	need additional therapy	1		class I recommendation
113	54	2	109		2	13.7		2	1		1		ator10		1	90	change to high intensity statin	increase dose	1		class IIA recommendation
114	63	2	202		2	6.7		2	2		2				3	48	add high intensity statin/add ezitimibe	need additional therapies	1		class I recommendation/slightly very high LDL
115	60	2	76		2	24.3		1	1		1		ruso10		1	92	change to high intensity statin	increase dose	2	low LDL(76)/side effect/cost	class I recommendation
116	55	1	121		2	21.3		2	1		2				1	102	add high intensity statin	need additional therapy	1		class I recommendation
117	54	2	66		2	7		2	1		1		sim10		1	104	change to moderate intensity statin	increase dose	2	low LDL/concerns about side effects	class I recommendation
118	65	2	121		2	26.2		1	1		1		ruso10		1	107	change to high intensity statin	increase dose	1		class I recommendation
119	63	2	140		2	15.8		1	1		1		ruso10		2	76	change to high intensity statin	increase dose	1		class IIA recommendation
120	60	1	134		2	9.1		2	2		2				1	102	add high intensity statin	need additional therapy	1		class I recommendation
121	51	1	125		2	18.1		1	1		1		ruso10	ezit10	2	78	change to high intensity statin	increase dose	2	not tolerated	class IIA recommendation
122	48	2	119		2	2.8		1	1		2				1	96	add moderate intensity statin	need additional therapy	1		class I recommendation
123	49	2	119		2	5.2		1	1		1		ator10		3	53	change to high intensity statin	increase dose	1		class I recommendation
124	40	1	48		2	4.1		2	1		2				1	109	add moderate intensity statin	need additional therapy	1		class I recommendation
125	65	2	89		1	16.3	2	2	2		2				2	71	add high intensity statin	need additional therapy	1		class I recommendation
126	70	2	65		2	10.4		2	2		2				2	81	add high intensity statin	need additional therapy	1		class IIA recommendation
127	78	2	143		2	23.8		2	2		2				3	56	add high intensity statin	need additional therapy	1		class I recommendation
128	40	2	144		2	1.2		2	1		2				1	124	add moderate intensity statin	need additional therapy	1		class I recommendation
129	54	2	66		2	7.5		2	1		1		ator80		1	104
130	73	2	142		2	18.3		1	2		1		ator40		2	80	add ezitimibe	need additional therapy	2	not tolerated	class I recommendation
131	56	2	100		2	5.9		2	1		1		ator80		1	98	add ezitimibe	need additional therapy	1		class I recommendation
132	70	2	67		1	24.6	1	1	1		1		ator40	ezit10	2	62
133	58	2	90		2	6.1		1	1		1		ruso40		2	85	add ezitimibe	need additional therapy	1		class I recommendation
134	54	2	66		2	9.5		2	1		1		sim10		1	104	change to high intensity statin	change drug	2	low LDL/concerns about side effects	class IIA recommendation
135	58	1	135		2	34.3		2	1		1		ruso40		2	71	add ezitimibe	need additional therapy	1		class I recommendation
136	45	2	145		2	6.6		1	1		1		ruso10		2	87	change to high intensity statin	increase dose	1		class I recommendation
137	62	2	160		1	16	1	1	1		1		rosuva10		2	75	change to high intensity statin	increase dose	1		class I recommendation
138	74	2	160		1	22.2	2	2	2		1		rosuva10		2	66	change to high intensity statin	increase dose	1		class I recommendation
139	65	2	103		2	17.3		1	1		1		rosuva10		5	15	change to high intensity statin	increase dose	1		class IIA recommendation
140	24	2	73	NA	1	0.8	2	2	2		2				1	169	add high intensity statin	need additional therapy	2	low LDL(73)/concerns about side effects	class I recommendation
141	50	2	130		2	29.2		1	1		2				1	121	add high intensity statin	need additional therapy	1		class I recommendation
142	62	1	149		2	5.7		1	1		1		rosuva10		5	15	change to high intensity statin	increase dose	1		class I recommendation
143	49	1	101		2	13.7		1	1		2				1	107	add high intensity statin	need additonal therapy	1		class IIA recommendation
144	51	1	70		2	16.4		2	1		2				2	68	add high intensity statin	need additonal therapy	2	low LDL(70)/concerns about side effects	class IIA recommendation
145	51	1	86		2	10.2		1	2		2				1	101	add high intensity statin	need additional therapy	2	low LDL(86)/side effect/ cost	class I recommendation
146	44	1	118		2	12.9		1	2		2				2	70	add high intensity statin	need additional therapy	1		class I recommendation
147	53	2	191		2	8.2		1	2		1		ruso10		1	91	change to high intensity statin/add ezitimibe	increase dose/need additional therapy	1		class I recommendation/slightly very high LDL
148	45	1	127		1	23.7	1	1	1		1		rosuva10		1	98	change to high intensity statin	increase dose	1		class I recommendation
149	66	1	150		1	13.3	1	2	1		2				4	44	add high intensity statin	need additional therapy	1		class I recommendation
150	68	2	156		2	8.2		1	2		1		ator40		2	83	add ezitimibe	need additional therapy	1		class I recommendation
151	50	1	138		1	4.1	1	1	2		1		rosu20		2	82	add ezitimibe	need additional therapy	1		class I recommendation
152	53	2	99		2	12		1	1		1		rosu20	feno145	1	110	add ezitimibe/stop feno145	need additional therapy/unnecessary medication	1		class IIA recommendation
153	55	2	125		2	12.5		1	2		2				2	74	add high intensity statin	need additional therapy	1		class I recommendation
154	47	1	96		1	18.7	1	1	1		1		rosu40		1	98	add ezitimibe	need additional therapy	1		class I recommendation
155	57	1	122		2	24.6		1	2		2				2	77	add high intensity statin	need additional therapy	1		class I recommendation
156	55	1	157		2	24.3		1	2		1		rosu10		1	101	change to high intensity statin	increase dose	1		class I recommendation
157	65	2	141		2	22.4		1	1		1		rosu20		2	70	add ezitimibe	need additional therapy	1		class I recommendation
158	42	1	56		1	12.5	1	1	1		1		rosu10		2	86	change to high intensity statin	increase dose	2	low LDL/concerns about side effects	class I recommendation
159	52	1	141		2	13		2	2		2				2	82	add high intensity statin	need additional therapy	1		class I recommendation
160	63	2	95		2	13.3		1	1		2				1	91	add high intensity statin	need additonal therapy	1		class IIA recommendation
161	37	1	163	1	2	7.4		2	2		2				3	53	add high intensity statin	need additional therapy	1		class I recommendation
162	60	2	82		2	16.5		1	1		2				2	74	add high intensity statin	need additonal therapy	2	low LDL(82)/concerns about side effects	class IIA recommendation
163	49	1	159		2	19.9		2	1		2				1	108	add high intensity statin	need additonal therapy	1		class IIA recommendation
164	49	2	99		1	10.8	2	2	2		2				1	105	add high intensity statin	need additional therapy	1		class I recommendation
165	49	1	117		2	18.2		2	1		2				1	99	add high intensity statin	need additonal therapy	1		class IIA recommendation
166	34	1	106	NA	1	12.6	2	1	2		1		sim40		1	110	change to high intensity statin	increase dose	1		class I recommendation
167	54	1	96		2	30.7		1	1		1		sim10	feno145	2	84	change to high intensity statin/stop feno145	change drug/unnecessary medication	2	not tolerated	class I recommendation
168	32	2	125	1	2	3.8		1	1	1	2				3	99	add moderate intensity statin	need additional therapy	1		class I recommendation
169	60	2	70		1	8.1	2	1	2		1		rosu10		4	39	change to high intensity statin	increse dose	2	low LDL(70)/concerns about side effects	class I recommendation
170	50	1	133		2	25.4		1	2		1		rosu10		1	101	change to high intensity statin	increase dose	1		class I recommendation
171	38	1	189	NA	1	13.3	2	1	2		1		rosu10	feno145	2	78	chnage to high intesnsity statin/stop feno145/add ezitimibe	increase dose/stop drug/need additional therapy	1	LDL 189	class I recommendation
172	45	1	191		2	8.4		1	2		2				2	83	add high intensity statin/add ezitimibe	need additional therapies	1		class I recommendation/slightly very high LDL
173	75	1	145		2	37.7		1	2		1		ator40		1	118	add ezitimibe	need additional therapy	1		class I recommendation
174	54	2	122		2	18.9		1	2		2				2	77	add high intensity statin	need additional therapy	1		class I recommendation
175	65	1	95		1	28.3	2	1	2		1		ator20		2	88	change to high intensity statin	increase dose	1		class I recommendation
176	58	2	114		2	34.3		1	1		2				2	81	add high intensity statin	need additional therapy	1		class I recommendation
177	50	2	263		1	4.7	2	2	2		1		pita4	ezit10	1	138	add PCSK9	need additional therapys	1	not tolerated high intensity statin	class I recommendatio/ very high LDL
178	66	2	162		2	10.6		1	2		1		ator20		2	62	change to high intensity statin	increase dose	2	not tolerated	class I recommendation
179	49	2	76		2	4.2		1	1		1		ruso10		1	110	change to high intensity statin	increase dose	2	low LDL(76)/concerns about side effects	class I recommendation
180	73	2	59		1	39.9	1	1	1		2				2	88	add high intensity statin	need additional therapy	2	low LDL/concerns about side effects	class I recommendation
181	44	2	125		1	1.7	2	2	2		1		ruso40		1	118	add ezitimibe	need additional therapy	1		class I recommendation
182	39	1	126	2	2	19.5		1	1	2	2				3	58	add high intensity statin	need additonal therapy	1		class IIA recommendation
183	54	2	128		2	16.7		1	1		1		ruso40		1	105	add ezitimibe	need additional therapy	1		class IIA recommendation
184	79	2	131		2	20.3		1	2		1		ruso20		3	53	add ezitimibe	need additional therapy	1		class I recommendation
185	50	2	139		2	3.5		2	1		1		ator40		1	104	add ezitimibe	need additional therapy	1		class I recommendation
186	76	2	160		2	32.7		1	1		1		ator40		4	41	add ezitimibe	need additional therapy	1		class I recommendation
187	57	2	95		2	26		1	1		1		ator40		2	79	add ezitimibe	need additional therapy	1		class I recommendation
188	56	2	180		2	10.6		1	1		1		ruso10	ezit10	2	73	change to high intensity statin	increase dose	2	not tolerated	class IIA recommendation
189	74	2	160		2	30.9		1	1		2				1	93	add high intensity statin	need additional therapy	1		class I recommendation
190	29	2	79	2	1	5.2	1	1	1		2				1	95	add high intensity statin	need additional therapy	2	low LDL (79)/concerns about side effects	class I recommendation
191	29	2	79	2	2	2.3		2	1	1	2				1	95	add moderate intensity statin	need additional therapy	2	low LDL(79)/concerns about side effects	class I recommendation
192	32	1	101	2	2	7.7		1	1	1	1		sim10		1	125	change to high intensity statin	increase dose	1		class IIA recommendation
193	56	1	115		2	19.1		2	2		2				2	87	add high intensity statin	need additional therapy	1		class I recommendation
194	48	1	81		2	14.5		2	1		1		ator40		1	90	add ezitimibe	need additional therapy	2	not tolerated	class IIA recommendation
195	33	1	104	2	2	9.8		2	1	1	2				1	117	add high intensity statin	need additonal therapy	1		class IIA recommendation
196	56	1	124		2	36.8		1	1		1		simv10		1	93	change to high intensity statin	change drug	1		class I recommendation
197	57	1	146		2	25		2	1		1		sim10		1	100	change to high intensity statin	change drug	1		class I recommendation
198	80	2	140		2	37		1	1		2				3	53	add high intensity statin	need additional therapy	1		class I recommendation
199	47	1	82		2	14.3		1	1		2				1	110	add high intensity statin	need additonal therapy	2	low LDL(82)/concerns about side effects	class IIA recommendation
200	35	1	159	2	2	14.5		1	1	1	1		ruso10	feno145	1	106	change to high intensity statin/stop feno145	increase dose/unnecessary medication	1		class IIA recommendation
201	50	2	150		2	10.4		2	1		2				1	107	add high intensity statin	need additonal therapy	1		class IIA recommendation
202	45	2	108		2	3.4		2	1		2				1	128	add moderate intensity statin	need additional therapy	1		class I recommendation
203	57	2	140		1	20.8	1	1	1		1		ator40		1	105	add ezitimibe	need additional therapy	1		class I recommendation
204	50	2	131		2	3.9		2	1		1		ruso10		1	113	change to high intensity statin	increase dose	1		class I recommendation
205	69	1	67		1	38.5	1	1	1		1		ator20		2	64	change to high intensity statin	increase dose	2	low LDL/concerns about side effects	class I recommendation
206	37	1	115	2	2	10.1		2	1	1	2				1	103	add high intensity statin	need additonal therapy	1		class IIA recommendation
207	43	1	102		2	20.3		2	1		1		ator10		1	119	change to high intensity statin	increase dose	1		class I recommendation
208	57	2	127		2	15.6		2	1		2				1	113	add high intensity statin	need additonal therapy	1		class IIA recommendation
209	39	1	120	2	2	8.3		2	1	2	1		sim10	feno145	3	55	change to high intensity statin/stop feno145	increase dose/unnecessary medication	1		class IIA recommendation
210	50	1	150		2	21.8		2	1		2				1	107	add high intensity statin	need additional therapy	1		class I recommendation
211	66	2	160		2	30.6		2	1		2				2	70	add high intensity statin	need additional therapy	1		class I recommendation
212	58	2	101		2	16.8		2	1		1		ator20	feno145	1	96	change to high intensity statin/stop feno145	increase dose/unnecessary medication	1		class IIA recommendation
213	39	2	203	2	2	4.9		2	1	2	1		ator10		1	90	change to high intensity statin/add ezitimibe	increase dose/need additional therapy	1		class I recommendation/slightly very high LDL
214	55	1	190		1	46.3	1	1	1		1		ator40	ezit10	1	108	add PCSK9	need additional therapy	1		class I recommendation/ very high LDL
215	44	2	104		2	6		1	1		2				1	108	add moderate intensity statin	need additional therapy	1		class I recommendation
216	30	2	238	2	2	8.6		2	1	2	1		ruso20	gemifibrozil600	1	92	add ezitimibe and PCSK9/stop gemifibroz	need additional therapy/unnecessary medication	1	not for PCSK9	class I recommendation/ very high LDL
217	54	1	123		1	19.3	1	1	2		1		stor20	feno300	2	70	change to high intensity statin/stop feno300/add ezitimibe	increase dose/stop drug/need additional therapy	2	not tolerated	class I recommendation
218	54	2	87		2	8.3		2	1		2				1	91	add high intensity statin	need additonal therapy	1		class IIA recommendation
219	34	2	131	2	2	7.6		1	1	1	1		ruso10	feno145	1	105	change to high intensity statin/stop feno145	increase dose/unnecessary medication	1		class IIA recommendation
220	51	2	93		2	9.8		1	1		1		ator40		2	62	add ezitimibe	need additional therapy	1		class IIA recommendation
221	47	1	82		2	11.5		1	1		2				1	109	add high intensity statin	need additonal therapy	2	low LDL(82)/concerns about side effects/cost	class IIA recommendation
222	40	1	154		2	7.9		2	2		2				2	80	add high intensity statin	need additional therapy	1		class I recommendation
223	53	2	160		2	14.7		2	1		1		ruso20	feno145	2	68	add ezitimibe/stop feno145	need additional therapy/unnecessary medication	1		class IIA recommendation
224	46	1	160		2	17		2	1		1		ator80		1	96	add ezitimibe	need additional therapy	1		class IIA recommendation
225	38	1	156	2	2	18		1	1	1	1		ruso10		1	105	change to high intensity statin	increase dose	1		class IIA recommendation
226	54	2	102		2	12.8		2	1		1		ruso10	feno145	3	47	change to high intensity statin/stop feno145	increase dose/unnecessary medication	1		class IIA recommendation
227	52	1	87		2	20		2	1		2				1	112	add high intensity statin	need additional therapy	2	low LDL(87)/side effect/cost	class I recommendation
228	66	2	87		2	37.6		1	1		1		ruso10		2	72	change to high intensity statin	increase dose	1		class I recommendation
229	57	2	87		2	17		1	1		1		ruso10	feno145	1	122	change to high intensity statin/stop feno145	increase dose/unnecessary medication	2	not tolerated	class IIA recommendation
230	64	2	55		2	27.4		1	1		1		ruso10	feno145	2	69	change to high intensity statin/stop feno145	increase dose/stop drug	2	low LDL/concerns about side effects	class IIA recommendation
231	45	1	160		2	16.1		1	1		1		ator80		2	77	add ezitimibe	need additional therapy	1		class IIA recommendation
232	39	1	177	1	2	8.1		2	2		2				3	57	add high intensity statin	need additional therapy	1		class I recommendation
233	52	2	95		2	5.8		2	1		1		ruso10		1	95	change to high intensity statin	increase dose	1		class I recommendation
234	56	2	203		2	5.8		1	2		1		ruso10		1	91	change to high intensity statin/add ezitimibe	increase dose/need additional therapy	1		class I recommendation/slightly very high LDL
235	60	2	103		2	26.9		1	1		1		ruso20		3	55	add ezitimibe	need additional therapy	1		class I recommendation
236	47	2	114		2	3.4		1	1		1		ruso10		1	106	change to high intensity statin	increase dose	1		class I recommendation
237	52	2	163		2	7.5		2	2		2				2	81	add high intensity statin	need additional therapy	1		class I recommendation
238	53	2	112		2	2.8		1	1		2				2	82	add moderate intensity statin	need additional therapy	1		class I recommendation
239	66	2	185		1	21.8	2	2	2		1		ruso10	ezit10	1	108	change to high intensity statin	increase dose	2	not tolerated	class I recommendation
240	57	2	95		2	26		1	1		1		ator40		1	95	add ezitimibe	need additional therapy	1		class I recommendation
241	57	2	116		2	17.6		1	1		1		ator40		2	71	add ezitimibe	need additional therapy	1		class IIA recommendation
242	46	2	132		2	3		1	1		1		ator20	ezit10	1	99	change to high intensity statin	increase dose	2	not tolerated	class I recommendation
243	66	2	72		2	46.3		1	1		1		atorv40		5	29	add ezitimibe	need additional therapy	2	low LDL(72)/side effect/cost	class I recommendation
244	53	2	123		2	4		1	1		2				2	82	add moderate intensity statin	need additional therapy	1		class I recommendation
245	47	2	100		1	1.6	1	1	1		2				2	82	add high intensity statin	need additional therapy	1		class I recommendation
246	55	2	170		2	21.2		1	1		1		ator20		2	61	change to high intensity statin	increase dose	1		class I recommendation
247	62	2	123		1	25.5	1	1	1		1		pita2		1	99	change to high intensity statin	change drug	1		class I recommendation
248	52	2	95		2	4.6		2	1		1		ator40		2	89	add ezitimibe	need additional therapy	1		class I recommendation
249	54	2	109		2	13.7		2	1		1		ator10		1	90	change to high intensity statin	increase dose	1		class IIA recommendation
250	63	2	202		2	6.7		2	2		2				3	48	add high intensity statin/add ezitimibe	need additional therapies	1		class I recommendation/slightly very high LDL
251	60	2	76		2	24.3		1	1		1		ruso10		1	92	change to high intensity statin	increase dose	2	low LDL(76)/side effect/cost	class I recommendation
252	55	1	121		2	21.3		2	1		2				1	102	add high intensity statin	need additional therapy	1		class I recommendation
253	54	2	66		2	7		2	1		1		sim10		1	104	change to moderate intensity statin	increase dose	2	low LDL/concerns about side effects	class I recommendation
254	65	2	121		2	26.2		1	1		1		ruso10		1	107	change to high intensity statin	increase dose	1		class I recommendation
255	63	2	140		2	15.8		1	1		1		ruso10		2	76	change to high intensity statin	increase dose	1		class IIA recommendation
256	60	1	134		2	9.1		2	2		2				1	102	add high intensity statin	need additional therapy	1		class I recommendation
257	51	1	125		2	18.1		1	1		1		ruso10	ezit10	2	78	change to high intensity statin	increase dose	2	not tolerated	class IIA recommendation
258	48	2	119		2	2.8		1	1		2				1	96	add moderate intensity statin	need additional therapy	1		class I recommendation
259	49	2	119		2	5.2		1	1		1		ator10		3	53	change to high intensity statin	increase dose	1		class I recommendation
260	40	1	48		2	4.1		2	1		2				1	109	add moderate intensity statin	need additional therapy	1		class I recommendation
261	65	2	89		1	16.3	2	2	2		2				2	71	add high intensity statin	need additional therapy	1		class I recommendation
262	70	2	65		2	10.4		2	2		2				2	81	add high intensity statin	need additional therapy	1		class IIA recommendation
263	78	2	143		2	23.8		2	2		2				3	57	add high intensity statin	need additional therapy	1		class I recommendation
264	40	2	144		2	1.2		2	1		2				1	124	add moderate intensity statin	need additional therapy	1		class I recommendation
265	54	2	66		2	7.5		2	1		1		ator80		1	104
266	73	2	142		2	18.3		1	2		1		ator40		2	80	add ezitimibe	need additional therapy	2	not tolerated	class I recommendation
267	56	2	100		2	5.9		2	1		1		ator80		1	98	add ezitimibe	need additional therapy	1		class I recommendation
268	70	2	67		1	24.6	1	1	1		1		ator40	ezit10	2	62
269	58	2	90		2	6.1		1	1		1		ruso40		2	85	add ezitimibe	need additional therapy	1		class I recommendation
270	54	2	66		2	9.5		2	1		1		sim10		1	104	change to high intensity statin	change drug	2	low LDL/concerns about side effects	class IIA recommendation
271	58	1	135		2	34.3		2	1		1		ruso40		2	71	add ezitimibe	need additional therapy	1		class I recommendation
272	45	2	145		2	6.6		1	1		1		ruso10		2	87	change to high intensity statin	increase dose	1		class I recommendation
